# Supplementary material for: Exploring Internet of Things adoption challenges in manufacturing firms: A Delphi Fuzzy Analytical Hierarchy Process approach
Source: PLoS One. 2024 Nov 4;19(11):e0311643. doi: 10.1371/journal.pone.0311643 (PMC11534249; doi:10.1371/journal.pone.0311643)
Supplement: S1 Data — (CSV) [file pone.0311643.s001.csv]

	Respondent 1	Respondent 2	Respondent 3	Respondent 4	Respondent 5	Respondent 6	Respondent 7	Respondent 8	Respondent 9	Respondent 10	Respondent 11	Respondent 12	Respondent 13	Respondent 14	Respondent 15	Respondent 16
0	2	0	0	0	0	0	0	1	0	0	0	0	0	0	0	0	0.295833333
1	2	3	6	2	2	6	0	0	0	2	6	5	2	5	0	1	5.183333333
2	2	3	6	1	2	2	0	0	0	5	2	3	0	4	0	4	3.716666667
3	2	3	2	0	0	3	3	4	2	3	2	6	1	2	2	3	2.116666667
4	4	5	0	5	5	5	2	4	0	4	5	2	3	5	2	5	3.2
5	2	6	1	0	4	5	0	0	6	4	0	4	1	5	4	4	5.05
6	4	1	5	2	4	3	5	2	6	0	6	5	2	2	0	4	3.895833333
7	6	2	3	1	3	1	6	3	1	1	2	0	0	1	3	5	3.716666667
8	6	4	0	4	3	4	3	0	6	5	3	1	1	5	2	5	3.933333333
9	2	4	4	3	5	6	1	1	2	6	5	1	1	2	0	6	4.329166667
10	6	1	0	1	2	3	0	6	6	5	1	2	4	0	6	5	5.733333333
11	4	4	4	2	5	0	1	3	6	6	1	0	2	1	4	5	4.133333333
12	0	2	4	6	0	6	2	2	1	6	3	2	4	1	2	1	4.116666667
13	5	6	0	5	1	6	2	5	5	2	0	3	2	2	5	2	4.295833333
14	5	2	0	3	1	2	6	0	1	3	4	2	1	3	2	4	2.929166667
15	6	0	3	6	3	5	4	3	0	0	5	6	3	6	2	2	4.783333333
16	0	0	0	0	0	0	0	0	0	0	0	0	0	0	0	0	0
17	6	2	5	6	3	0	0	6	1	3	5	0	0	0	4	4	5.7625
18	0	3	6	5	3	6	0	0	5	1	2	1	3	5	1	6	5.2625
19	2	4	5	6	4	1	0	3	4	2	1	4	1	0	2	4	3.295833333
20	6	0	5	4	6	4	2	3	1	6	0	0	3	0	0	1	5.595833333
21	0	2	6	6	4	6	1	2	4	2	0	4	4	5	3	4	3.9625
22	5	6	2	3	5	1	3	3	3	6	5	1	2	6	0	2	3.829166667
23	3	0	1	0	2	5	5	6	5	3	5	0	0	3	6	0	5.533333333
24	2	0	1	0	6	5	6	4	0	0	3	6	2	4	4	1	5.266666667
25	1	1	2	1	5	5	1	4	0	2	0	5	0	0	0	6	4.729166667
26	6	3	1	4	4	2	6	4	0	1	6	0	2	6	1	2	4.8
27	2	3	6	4	0	2	5	3	0	6	3	4	2	0	5	2	3.929166667
28	6	0	1	1	2	0	5	6	2	5	6	0	3	2	2	5	5.183333333
29	6	3	1	0	5	5	4	6	0	1	3	1	2	6	0	5	5.333333333
30	1	1	5	3	4	4	4	3	5	6	4	4	3	1	1	0	3.129166667
31	6	5	2	1	0	2	2	4	0	6	3	1	1	4	2	4	3.829166667
32	0	0	0	0	0	0	0	0	0	0	0	0	0	0	0	0	0
33	3	1	6	4	0	1	1	2	0	6	4	4	4	0	6	3	4.695833333
34	3	6	2	6	0	3	1	4	3	2	3	3	4	4	5	2	2.695833333
35	0	3	6	3	0	1	0	1	0	6	1	2	0	2	0	2	3.9625
36	6	3	4	1	5	0	0	0	0	1	5	0	2	4	1	3	4.429166667
37	3	3	1	5	5	3	0	0	2	2	4	3	3	6	5	4	3.129166667
38	4	4	6	2	4	4	4	1	2	2	5	2	5	4	2	4	1.995833333
39	3	6	4	6	4	3	5	3	3	1	0	6	2	2	4	6	3.45
40	3	6	5	1	0	6	5	5	1	0	2	0	4	3	0	5	5.316666667
41	6	5	5	0	0	1	4	6	2	2	5	0	5	3	3	3	4.516666667
42	0	5	3	1	0	6	1	3	0	4	5	3	1	0	0	0	4.533333333
43	0	5	6	1	0	5	2	5	3	6	1	4	3	5	5	5	4.4
44	0	2	2	0	0	5	0	5	6	4	3	2	5	0	5	4	4.895833333
45	4	5	4	6	0	5	3	4	6	4	2	3	0	0	1	2	4.195833333
46	3	1	3	3	3	0	5	4	1	0	2	0	1	1	2	3	2.266666667
47	2	1	4	6	0	6	6	3	5	0	4	4	2	0	1	0	5.266666667
48	0	0	0	0	0	0	0	0	0	0	0	0	0	0	0	0	0
49	0	5	4	5	0	0	6	5	1	3	1	5	1	0	0	5	5.595833333
50	2	5	2	3	4	2	5	3	4	3	3	2	3	3	6	4	1.45
51	5	1	0	5	6	5	1	4	6	5	2	4	6	4	1	3	4.116666667
52	5	6	4	2	5	6	3	0	6	0	0	5	3	2	4	2	4.629166667
53	6	5	3	1	4	6	3	2	4	1	4	0	6	2	2	3	3.533333333
54	4	0	1	0	1	5	5	3	6	3	6	1	0	4	1	6	5.316666667
55	6	6	0	0	6	5	4	6	0	1	0	1	0	6	1	4	7.183333333
56	3	4	0	2	0	6	6	5	1	0	5	1	6	3	4	2	4.933333333
57	2	1	4	6	3	0	2	5	5	5	0	2	3	1	0	2	3.8625
58	6	0	0	1	4	0	3	6	4	6	1	6	6	4	5	2	5.716666667
59	0	5	5	0	0	2	5	6	6	0	0	5	1	0	2	2	5.995833333
60	2	0	6	2	0	3	3	2	1	3	6	5	0	1	3	3	3.733333333
61	4	1	6	5	0	1	3	5	6	4	6	1	5	3	4	4	3.85
62	0	2	0	0	4	3	6	4	3	6	2	6	4	2	1	6	4.8625
63	1	5	3	1	4	0	0	6	5	1	3	1	0	6	4	5	4.9625
64	0	0	0	0	0	0	0	0	0	0	0	0	0	0	0	0	0
65	2	6	3	4	4	6	5	5	3	6	0	3	2	4	5	3	2.829166667
66	2	5	5	1	3	5	0	3	4	5	5	1	5	3	5	0	3.666666667
67	5	0	5	5	6	6	2	6	5	6	4	6	2	1	1	3	4.4625
68	2	3	6	3	3	2	2	1	0	4	6	0	2	1	3	0	3.45
69	2	0	2	5	3	1	0	6	3	1	6	5	0	0	2	2	4.516666667
70	3	4	1	0	3	6	4	6	6	1	1	5	3	6	1	0	5.05
71	1	0	5	3	3	0	6	2	6	2	0	3	2	1	6	6	5.183333333
72	4	2	1	5	1	1	5	1	1	5	6	4	6	0	2	0	4.733333333
73	5	4	5	2	3	3	1	6	3	3	3	2	4	0	5	6	2.929166667
74	0	1	5	0	2	1	2	2	4	6	4	6	6	6	0	3	5.333333333
75	0	6	6	1	4	2	2	4	4	2	0	0	1	6	6	2	5.183333333
76	6	6	3	3	5	4	5	6	4	2	1	1	5	5	6	0	3.983333333
77	0	3	3	6	2	0	1	6	3	1	2	0	2	2	1	5	3.829166667
78	1	1	5	6	6	1	3	2	2	4	3	2	0	4	6	0	4.383333333
79	5	2	0	0	6	3	2	4	1	6	6	3	4	2	5	5	4.25
80	0	0	0	0	0	0	0	0	0	0	0	0	0	0	0	0	0
81	6	4	1	3	1	6	0	2	0	5	5	3	1	3	2	3	3.895833333
82	5	6	5	4	3	1	1	0	4	2	4	6	5	1	2	4	3.695833333
83	2	0	2	0	1	4	1	2	5	6	5	2	3	6	2	6	4.4625
84	0	4	3	4	1	1	4	2	2	4	2	2	6	4	2	0	2.795833333
85	3	2	3	3	5	5	3	2	1	2	5	4	5	5	5	6	2.229166667
86	3	3	1	4	2	3	3	0	1	0	4	5	6	6	5	1	3.929166667
87	6	1	0	1	0	2	6	3	2	0	3	6	0	4	6	5	5.7625
88	3	0	4	5	5	3	6	5	4	4	1	4	1	5	6	4	3.133333333
89	5	3	6	2	0	5	1	0	4	0	0	0	0	1	0	4	4.8625
90	6	6	2	1	0	1	3	3	1	4	6	6	3	0	2	5	4.8625
91	3	0	5	2	2	2	6	3	0	0	5	3	5	2	4	1	3.695833333
92	2	6	6	4	2	5	3	1	0	2	2	4	1	2	0	6	4.25
93	2	3	3	5	0	3	5	5	3	2	5	1	4	4	4	6	2.6625
94	5	3	5	1	2	6	3	4	2	4	3	6	5	3	3	4	2.095833333
95	0	1	6	5	4	0	6	1	2	5	1	0	1	6	5	4	5.6625
96	0	0	0	0	0	0	0	0	0	0	0	0	0	0	0	0	0
97	2	6	1	6	2	1	6	2	5	0	1	4	6	5	1	3	4.829166667
98	0	2	2	1	6	0	2	1	0	4	2	6	0	1	2	0	3.895833333
99	2	6	0	2	1	4	3	4	3	0	4	0	4	1	2	5	3.4625
100	1	4	4	3	2	4	1	4	2	6	4	3	0	2	1	3	2.466666667
101	0	3	3	1	1	2	2	5	6	6	2	0	1	3	2	1	3.583333333
102	5	4	1	6	3	4	6	2	2	0	2	3	1	5	3	0	3.795833333
103	5	2	3	2	5	4	5	6	1	0	3	5	5	5	6	1	3.716666667
104	3	5	5	6	5	3	1	0	0	4	5	3	1	1	5	0	4.595833333
105	6	2	4	2	1	4	2	0	2	1	0	6	5	5	6	5	4.695833333
106	5	4	1	3	0	5	1	5	2	1	4	5	4	2	5	2	3.129166667
107	2	1	1	0	1	3	3	2	2	4	0	0	2	2	3	0	1.583333333
108	1	5	0	5	4	2	5	0	2	1	4	4	0	4	2	1	3.6
109	2	1	5	3	4	1	5	1	4	1	6	6	1	0	4	4	4
110	2	3	6	5	4	1	1	6	6	4	2	6	0	1	0	5	5.133333333
111	5	5	0	0	5	2	0	5	4	3	4	3	2	4	6	6	4.25
112	0	0	0	0	0	0	0	0	0	0	0	0	0	0	0	0	0
113	3	5	0	3	4	1	1	5	1	2	0	3	0	5	5	1	3.729166667
114	2	2	5	5	2	1	5	5	3	4	2	5	5	0	4	0	3.45
115	5	6	2	2	0	1	2	5	0	1	4	5	2	2	0	5	4.25
116	3	4	4	5	3	1	6	3	1	4	5	0	5	1	1	6	3.8
117	5	6	6	2	1	6	3	6	2	6	5	2	3	3	5	2	3.395833333
118	4	6	2	4	5	0	4	3	6	2	6	5	4	0	5	6	3.983333333
119	5	4	3	0	6	6	2	4	4	5	2	2	1	3	5	3	3.0625
120	1	6	6	5	2	6	4	3	1	2	5	3	2	6	0	1	4.495833333
121	3	5	6	1	3	3	5	6	2	6	2	2	5	1	5	1	3.6
122	3	3	1	3	4	2	1	1	0	2	0	2	0	0	0	1	1.729166667
123	6	3	0	2	6	4	4	6	1	1	5	4	5	1	5	1	4.383333333
124	4	4	1	6	1	2	2	5	6	1	5	1	1	0	2	1	4.116666667
125	1	6	5	0	5	1	3	5	2	6	4	5	1	4	0	3	4.429166667
126	4	6	1	1	3	6	2	4	4	6	2	1	0	6	0	5	4.9625
127	0	5	6	5	0	6	4	5	3	0	0	3	4	1	3	0	5.3625
128	0	0	0	0	0	0	0	0	0	0	0	0	0	0	0	0	0
129	5	4	0	2	0	4	1	1	0	4	1	5	1	2	2	4	3.266666667
130	0	3	6	5	5	0	1	0	2	0	5	6	3	3	6	0	5.895833333
131	1	6	3	1	0	4	2	4	6	5	5	1	1	5	2	1	4.195833333
132	5	4	1	0	5	5	3	6	1	2	6	6	4	2	3	1	4.116666667
133	5	1	2	2	5	2	0	5	2	2	5	2	2	5	5	6	3.495833333
134	3	0	2	5	4	5	0	4	2	2	4	6	4	1	2	4	3.2
135	2	6	2	5	0	4	6	3	4	4	0	3	4	5	6	2	3.733333333
136	1	5	1	3	6	4	4	1	0	3	6	0	6	6	5	2	5.029166667
137	6	3	6	5	5	5	4	4	2	6	2	1	0	2	2	3	3.6
138	2	5	4	2	6	3	0	1	5	6	6	6	1	3	5	5	4.2
139	3	4	0	0	0	0	6	6	2	6	3	3	0	3	6	6	6.133333333
140	4	0	5	1	3	1	6	6	6	4	5	2	1	1	4	6	4.6625
141	0	4	6	6	2	2	1	4	2	2	6	3	1	3	2	1	3.629166667
142	5	2	6	4	5	4	2	3	4	3	4	6	2	1	1	2	2.65
143	3	0	3	0	3	1	0	1	2	0	6	3	4	6	3	3	3.85
144	0	0	0	0	0	0	0	0	0	0	0	0	0	0	0	0	0
145	5	5	5	3	3	6	0	2	0	4	5	6	6	6	5	2	4.195833333
146	3	1	3	5	2	5	4	1	3	3	4	0	1	5	1	6	3.2625
147	2	2	1	5	2	6	2	2	6	5	6	5	4	1	6	3	3.716666667
148	2	0	2	0	0	0	0	2	0	3	1	3	5	1	2	4	2.529166667
149	5	1	1	3	0	4	3	2	1	4	5	4	0	3	4	3	2.7625
150	2	1	3	3	6	4	1	1	4	6	5	1	0	1	1	0	4.129166667
151	4	6	4	6	1	1	6	4	2	3	2	3	0	5	4	6	3.8625
152	3	4	3	0	2	3	5	1	1	5	3	1	6	1	3	3	2.866666667
153	5	0	4	1	5	5	3	6	2	5	5	6	5	4	4	4	2.933333333
154	0	6	2	1	6	2	0	4	4	0	0	2	3	6	1	5	5.183333333
155	2	5	3	0	0	0	5	0	6	6	0	0	0	2	4	5	5.983333333
156	5	0	6	2	3	0	1	3	2	4	2	1	0	3	2	5	3.4625
157	6	2	1	6	0	3	0	6	5	2	5	1	2	0	1	6	5.716666667
158	2	0	6	0	4	1	1	3	1	6	1	4	5	1	6	1	4.916666667
159	3	5	5	4	5	4	3	4	4	1	5	2	1	2	3	2	1.9625
160	0	0	0	0	0	0	0	0	0	0	0	0	0	0	0	3	0.5625
161	6	0	1	3	5	3	0	6	4	2	0	5	2	3	4	6	4.65
162	1	6	4	2	3	3	5	1	1	5	2	5	6	6	3	6	3.695833333
163	1	6	3	3	0	2	5	5	3	0	3	4	2	4	4	6	3.495833333
164	5	5	6	3	3	3	3	4	5	1	4	0	2	3	4	6	2.795833333
165	3	6	5	0	5	5	6	1	3	6	5	0	2	5	4	3	4.229166667
166	2	2	3	3	6	6	1	5	1	4	0	0	0	3	4	6	4.65
167	3	2	5	1	2	2	6	1	6	6	0	6	4	1	1	6	5.133333333
168	5	5	1	1	2	3	3	1	4	3	2	2	6	5	2	3	2.533333333
169	1	6	6	2	0	3	4	3	2	6	6	4	0	6	3	2	4.65
170	5	1	0	6	4	4	2	0	0	4	3	2	3	4	0	0	4.116666667
171	0	5	3	4	4	0	6	2	0	6	1	0	5	0	1	5	5.583333333
172	0	3	0	5	4	6	4	1	0	2	6	5	0	4	4	2	4.783333333
173	6	3	3	1	4	5	3	0	2	2	6	0	1	6	6	3	4.5625
174	4	2	3	4	3	0	2	5	6	0	6	6	5	4	1	0	4.695833333
175	1	3	5	1	4	2	1	3	2	2	0	6	6	5	3	6	3.983333333
176	0	0	0	0	0	0	0	0	0	0	0	0	0	0	0	0	0
177	1	0	1	2	3	0	5	2	3	5	1	4	0	6	1	1	3.7625
178	1	4	0	3	2	0	3	6	3	2	2	3	5	4	6	2	3.316666667
179	3	0	6	6	5	6	2	3	6	5	2	2	0	0	5	0	5.7625
180	2	6	1	3	4	6	4	2	3	3	0	2	5	3	1	3	2.933333333
181	4	1	2	1	4	2	4	4	1	1	3	5	1	3	6	4	2.65
182	6	0	1	6	1	5	6	2	3	6	1	1	1	6	4	4	5.295833333
183	6	6	0	2	3	5	5	3	4	3	3	1	4	2	5	2	3.05
184	5	4	2	1	3	2	4	2	1	3	5	1	1	2	3	1	2
185	3	3	3	1	1	5	6	5	4	5	5	1	6	2	3	5	3.05
186	6	4	6	5	5	3	3	2	3	6	4	5	6	3	6	3	1.983333333
187	2	4	6	3	1	3	6	6	2	1	2	3	3	4	1	3	2.916666667
188	2	1	3	5	5	6	6	5	3	2	3	4	2	5	2	6	2.866666667
189	4	2	5	2	3	2	0	1	2	5	2	0	0	2	2	1	2.4625
190	2	1	2	0	5	2	2	1	0	0	5	3	4	0	4	4	3.229166667
191	0	3	2	1	0	6	6	0	0	5	1	2	5	5	5	6	5.929166667
192	0	0	0	0	0	0	0	0	0	0	0	0	0	0	0	0	0
193	6	5	4	4	1	0	5	1	1	6	2	6	0	0	6	1	6
194	2	4	2	5	3	0	4	4	2	5	0	6	5	6	2	1	3.895833333
195	2	3	6	0	3	5	2	4	3	5	4	0	0	2	1	2	3.45
196	6	3	5	0	4	0	4	5	0	5	0	3	2	5	0	0	5.316666667
197	0	6	6	5	4	6	1	1	3	4	2	5	2	0	6	5	4.933333333
198	3	2	0	4	0	0	1	3	0	2	2	2	6	3	3	2	2.729166667
199	6	6	1	2	5	2	1	4	0	3	3	2	0	1	1	0	4.095833333
200	3	2	5	3	0	3	2	1	5	6	2	0	4	3	5	6	3.716666667
201	5	1	3	4	4	4	0	5	3	1	3	4	6	6	5	2	3.2
202	1	3	3	2	1	3	1	4	5	2	3	2	4	1	5	2	1.85
203	2	2	6	1	0	2	1	6	0	1	6	4	0	6	1	3	5.329166667
204	0	6	2	3	0	3	6	3	2	5	0	4	1	1	3	1	4
205	2	3	6	5	1	4	2	6	1	0	1	2	6	4	4	1	4.133333333
206	0	1	3	6	3	6	1	0	5	0	1	0	5	3	4	0	5.183333333
207	5	5	0	4	5	4	2	0	2	1	1	4	5	3	2	5	3.466666667
208	0	0	0	0	0	0	0	0	0	6	0	0	0	0	0	0	2.25
209	0	1	2	2	5	4	2	5	1	6	3	2	6	5	6	5	4.129166667
210	2	3	4	6	0	3	3	3	2	2	0	4	0	0	3	2	2.895833333
211	4	3	6	5	0	3	6	4	0	1	6	2	5	3	5	0	4.7625
212	1	6	4	2	3	1	2	5	2	3	6	4	2	0	0	1	3.716666667
213	2	3	5	3	1	6	1	4	5	3	3	3	0	6	5	6	3.6
214	6	6	0	3	2	3	6	3	1	0	3	3	3	4	1	0	4.2
215	6	6	5	4	3	3	4	4	0	3	2	1	4	0	3	1	3.529166667
216	5	4	1	1	1	6	0	2	4	6	2	5	0	1	6	6	5.45
217	5	0	5	2	0	3	0	4	0	1	2	4	3	0	4	6	4.395833333
218	4	4	5	4	0	4	2	4	0	2	5	4	2	2	5	2	2.729166667
219	0	1	3	1	1	3	2	2	0	5	6	0	0	5	4	4	4.095833333
220	0	2	4	1	6	2	1	4	4	6	5	4	0	0	5	4	4.533333333
221	0	4	6	2	4	6	6	1	1	3	1	1	0	1	6	3	5.095833333
222	2	4	5	5	0	5	4	4	4	6	5	3	3	2	6	4	2.516666667
223	3	3	5	0	0	1	4	6	1	5	2	4	0	2	1	5	4.116666667
224	0	0	6	0	0	6	0	6	0	5	4	0	2	0	6	5	7.6
225	0	0	1	1	3	5	4	3	0	6	2	4	0	1	5	6	4.929166667
226	3	6	1	1	6	5	1	2	0	5	4	2	2	2	5	3	3.733333333
227	0	4	2	1	5	4	2	5	4	4	2	3	2	0	3	1	2.65
228	3	4	6	2	3	2	6	3	4	6	1	3	3	0	3	4	2.895833333
229	4	2	5	1	2	6	6	5	2	5	1	5	2	1	5	1	3.829166667
230	5	4	6	5	4	0	6	4	0	6	4	2	0	4	3	1	4.65
231	3	2	6	6	5	1	3	6	5	5	1	6	3	0	5	3	4.066666667
232	2	1	4	1	1	2	4	4	2	4	6	5	0	6	4	5	3.629166667
233	5	5	3	6	1	5	4	4	2	3	2	0	4	6	1	5	3.466666667
234	4	5	1	5	6	5	5	5	3	6	2	6	2	2	5	5	2.695833333
235	0	1	3	2	1	4	6	5	5	4	6	1	0	2	6	3	4.595833333
236	0	5	5	1	5	6	0	5	4	3	1	3	5	2	4	3	3.8
237	0	2	5	4	2	4	2	6	0	4	6	4	4	2	4	5	3.45
238	4	3	4	3	4	4	3	3	4	3	3	3	3	2	1	4	0.695833333
239	0	3	1	6	5	6	6	6	3	6	4	5	2	1	5	6	4.4625
	675	718	732	634	621	720	670	747	574	746	690	658	567	629	705	716	3269.716667
																	916.5666667
									k	No of questions	240
									sum S^2 i	sum of question variance	916.5667
									S^2 y	variance of total	3269.717
									Alpha	cronbach's alpha	0.7226
